# Supplementary material for: Integrative Gene Expression and Metabolic Analysis Tool IgemRNA
Source: Biomolecules. 2022 Apr 16;12(4):586. doi: 10.3390/biom12040586 (PMC9029533; doi:10.3390/biom12040586)
Supplement: Supplementary file 1 [file biomolecules-12-00586-s001.zip]

Archive with 2 entries (2 files):
- biomolecules-1663931-supplementary file S1.pdf
- biomolecules-1663931-supplementary file S2.pdf
